# Supplementary material for: The Role of QRS Complex and ST-Segment in Major Adverse Cardiovascular Events Prediction in Patients with ST Elevated Myocardial Infarction: A 6-Year Follow-Up Study
Source: Diagnostics (Basel). 2024 May 17;14(10):1042. doi: 10.3390/diagnostics14101042 (PMC11120035; doi:10.3390/diagnostics14101042)
Supplement: Supplementary file 1 [file diagnostics-14-01042-s001.zip]

Archive with 1 entries (1 files):
- diagnostics-2917037-supplementary.pdf
